# Supplementary material for: Dialdehyde Starch Cross-Linked Collagen with Heparin Conjugation: Characterization and Feasibility Study for Osteochondral Tissue Repair
Source: Gels. 2025 Oct 24;11(11):850. doi: 10.3390/gels11110850 (PMC12652762; doi:10.3390/gels11110850)
Supplement: Supplementary file 1 [file gels-11-00850-s001.zip]

Archive with 9 entries (8 files):
- Supplemental materials_Rev_Final.pdf
- Video S1_Gel.mp4
- Video S2_Sponge.mp4
- Video S3_AC application.mp4
- __MACOSX/
- __MACOSX/._Supplemental materials_Rev_Final.docx
- __MACOSX/._Video S1_Gel.mp4
- __MACOSX/._Video S2_Sponge.mp4
- __MACOSX/._Video S3_AC application.mp4
